# Supplementary material for: Immunological Status of Bladder Cancer Patients Based on Urine Leukocyte Composition at Radical Cystectomy
Source: Biomedicines. 2021 Aug 31;9(9):1125. doi: 10.3390/biomedicines9091125 (PMC8465292; doi:10.3390/biomedicines9091125)
Supplement: Supplementary file 1 [file biomedicines-09-01125-s001.zip]

Archive with 1 entries (1 files):
- biomedicines-1331870-supplementary (1).pdf
